# Supplementary material for: Brassica Extracts Prevent Benzo(a)pyrene-Induced Transformation by Modulating Reactive Oxygen Species and Autophagy
Source: Int J Mol Sci. 2025 Sep 29;26(19):9519. doi: 10.3390/ijms26199519 (PMC12525510; doi:10.3390/ijms26199519)
Supplement: Supplementary file 1 [file ijms-26-09519-s001.zip]

Archive with 1 entries (1 files):
- ijms-3676568-supplementary.pdf
